# Supplementary material for: Survival of patients with metastatic renal cell carcinoma with or without brain metastases
Source: Oncologist. 2025 Nov 25;30(12):oyaf387. doi: 10.1093/oncolo/oyaf387 (PMC12704413; doi:10.1093/oncolo/oyaf387)
Supplement: oyaf387_Supplementary_Data [file oyaf387_supplementary_data.zip]

Archive with 8 entries (8 files):
- Updated_supplementary_material_Oncologist.docx
- Figure S1.png
- Figure S2.tiff
- Figure S3.tiff
- Figure S4.tif
- Figure S5.png
- Figure S6.png
- Figure S7.png
